# Supplementary material for: MicroRNA-377-3p released by mesenchymal stem cell exosomes ameliorates lipopolysaccharide-induced acute lung injury by targeting RPTOR to induce autophagy
Source: Cell Death Dis. 2020 Aug 19;11(8):657. doi: 10.1038/s41419-020-02857-4 (PMC7438519; doi:10.1038/s41419-020-02857-4)
Supplement: Supplementary file 1 — Sequencing data [file 41419_2020_2857_MOESM1_ESM.xlsx]

## Sheet: Introduction
The file provides these data for you:
Heatmap Plot
Scatter Plot
Volcano Plot
test_VS_ctrl_p005fc2_m

## Sheet: Heatmap Plot
Heatmap:
Heatmap is a visualization used to comparatively illustrate gene expression levels across a number of different samples.
Heatmap plot of test_VS_ctrl

## Sheet: Scatter Plot
Scatter Plot:
Scatter plot is a visualization reveals relationships or association between two datasets.
Scatter plot of test_VS_ctrl

## Sheet: Volcano Plot
Volcano Plot:
Volcano plot is a type of scatter-plot that is used to quickly identify changes in large datasets composed of replicate data.The log fold change is plotted on the x-axis and the negative log10 p-value is plotted on the y-axis.
Volcano plot of test_VS_ctrl

## Sheet: test_VS_ctrl_p005fc2_m
Fold-Change cut-off: 2.0
P-value cut-off: 0.05
compare: test_VS_ctrl_p005fc2
foldchange:the ratio ( not logarithm) of normalized intensities between two conditions ; Formula : foldchange=average(power(2,signal(CASE)))/average(power(2,signal(CONTROL))).
foldchange (abs):the absolute ratio (not logarithm) of normalized intensities between two conditions ; Formula : if foldchange>1,foldchange(abs)=foldchange,foldchange<1,foldchange(abs)=1/foldchange.
Probe ID	T test p-value	Fold Change			Normalized signal (log2) of test			Detection of test			Normalized signal (log2) of ctrl_p005fc2			Detection of ctrl_p005fc2			Annotation
SystematicName	pvalues	foldchange	foldchange(abs)	Regulation	B1_NS	B2_NS	B3_NS	B1_flags	B2_flags	B3_flags	A1_NS	A2_NS	A3_NS	A1_flags	A2_flags	A3_flags	SystematicName.1	active_sequence	chr	control_type	mirbase_accession_No	start	stop	strand
hsa-miR-1202	0.0130865	0.35663	2.80403	down	6.03918	6.06415	6.49994	P	P	P	8.1279	7.25769	7.59271	P	P	P	hsa-miR-1202	CTCCCCCACTGCA	chr6	0	MIMAT0005865	155946809	155946829	+
hsa-miR-1260a	0.00247708	3.56106	3.56106	up	3.62583	4.18413	3.59628	P	P	P	1.80551	1.9252	2.22472	A	P	A	hsa-miR-1260a	TGGTGGCAGAGGTGG	chr14	0	MIMAT0005911	77266231	77266248	+
hsa-miR-1260b	0.00724067	2.14637	2.14637	up	2.92906	3.16009	2.67417	P	P	P	1.73053	1.95024	1.80894	A	P	A	hsa-miR-1260b	ATGGTGGCAGTGGTG	chr11	0	MIMAT0015041	96341447	96341465	+
hsa-miR-130a-3p	0.016516	5.56461	5.56461	up	8.11651	8.3943	8.29282	P	P	P	5.06184	6.34198	5.70529	P	P	P	hsa-miR-130a-3p	ATGCCCTTTTAACATTGCA	chr11	0	MIMAT0000425	57641252	57641273	+
hsa-miR-130b-3p	0.0390436	4.80004	4.80004	up	4.42637	5.39168	4.95873	P	P	P	1.78289	3.66251	1.84813	A	P	A	hsa-miR-130b-3p	ATGCCCTTTCATCATTGC	chr22	0	MIMAT0000691	21653354	21653375	+
hsa-miR-136-3p	0.000218167	2.12358	2.12358	up	2.80453	2.89433	3.01956	P	P	P	1.80412	1.92322	1.7333	A	P	A	hsa-miR-136-3p	AGACTCATTTGAGACGATGAT	chr14	0	MIMAT0004606	100884750	100884771	+
hsa-miR-146a-5p	0.0110271	35.7259	35.7259	up	7.67326	5.83946	6.811	P	P	P	1.75303	1.83093	1.82	A	A	A	hsa-miR-146a-5p	AACCCATGGAATTCAGTTC	chr5	0	MIMAT0000449	160485372	160485393	+
hsa-miR-151b	0.0091351	5.34445	5.34445	up	4.05141	5.25069	4.60825	P	P	P	1.82355	2.95381	1.80838	A	P	A	hsa-miR-151b	AGACTGTGAGCTCCTC	chr14	0	MIMAT0010214	100109438	100109455	-
hsa-miR-188-5p	0.000721596	3.08197	3.08197	up	3.74815	3.49543	3.87213	P	P	P	1.96775	2.19518	2.09739	A	P	A	hsa-miR-188-5p	CCCTCCACCATGC	chrX	0	MIMAT0000457	50003517	50003537	+
hsa-miR-1973	0.0101156	2.2139	2.2139	up	3.14437	2.77391	2.82888	P	P	P	1.77776	1.77444	1.78351	A	A	A	hsa-miR-1973	TATGCTACCTTTGCACG	chr4	0	MIMAT0009448	116299750	116299768	+
hsa-miR-21-5p	0.020239	2.5773	2.5773	up	9.88754	10.6899	10.5177	P	P	P	8.70282	9.53248	8.71436	P	P	P	hsa-miR-21-5p	TCAACATCAGTCTGATAAGC	chr17	0	MIMAT0000076	59841273	59841294	+
hsa-miR-22-3p	0.0439558	15.4851	15.4851	up	9.51313	10.031	9.78461	P	P	P	3.70306	7.12384	4.26383	P	P	P	hsa-miR-22-3p	ACAGTTCTTCAACTGGCAG	chr17	0	MIMAT0000077	1713914	1713935	-
hsa-miR-3162-5p	0.00816429	0.317021	3.15436	down	5.78257	5.77427	6.1551	P	P	P	7.99418	7.23487	7.37041	P	P	P	hsa-miR-3162-5p	CTCCCCACCCTTCT	chr11	0	MIMAT0015036	59595127	59595149	-
hsa-miR-320a	0.0354789	2.49045	2.49045	up	2.91874	3.93734	3.43368	P	P	P	1.81435	2.71599	1.78204	A	P	A	hsa-miR-320a	TCGCCCTCTCAAC	chr8	0	MIMAT0000510	22244975	22244996	-
hsa-miR-320b	0.0240929	5.04636	5.04636	up	4.52142	5.24831	4.78413	P	P	P	1.81739	3.35658	1.91667	A	P	A	hsa-miR-320b	TTGCCCTCTCAACCC	chr1	0	MIMAT0005792	224257049	224257070	-
hsa-miR-320c	0.000964226	5.55416	5.55416	up	6.70973	6.45586	6.53122	P	P	P	4.31532	3.77904	4.14292	P	P	P	hsa-miR-320c	ACCCTCTCAACCCAG	chr18	0	MIMAT0005793	24321716	24321735	+
hsa-miR-320e	0.0194001	13.1971	13.1971	up	6.40029	6.62136	6.26266	P	P	P	1.87536	3.64305	1.8141	A	P	A	hsa-miR-320e	CCTTCTCAACCCAGC	chr19	0	MIMAT0015072	46709294	46709311	-
hsa-miR-323a-3p	0.0170153	2.40056	2.40056	up	2.84006	3.59804	2.97662	P	P	P	1.77361	2.16645	1.76466	A	P	A	hsa-miR-323a-3p	AGAGGTCGACCGTGTAATGT	chr14	0	MIMAT0000755	101025782	101025802	+
hsa-miR-335-5p	0.0102895	5.94433	5.94433	up	3.81639	4.72535	4.45041	P	P	P	1.76179	1.87166	1.78546	A	P	A	hsa-miR-335-5p	ACATTTTTCGTTATTGCTC	chr7	0	MIMAT0000765	130496126	130496148	+
hsa-miR-337-5p	0.00209127	7.48194	7.48194	up	5.20261	4.70384	5.1818	P	P	P	1.78529	2.64418	1.83113	A	P	A	hsa-miR-337-5p	AACTCCTGTATGAAGCCG	chr14	0	MIMAT0004695	100874515	100874535	+
hsa-miR-3667-5p	0.00289409	2.62573	2.62573	up	3.5071	3.07715	3.34115	P	P	P	1.81404	1.96257	1.99636	A	P	A	hsa-miR-3667-5p	ACCTTCTCCTCAATGGG	chr22	0	MIMAT0018089	49543437	49543458	-
hsa-miR-377-3p	0.0260809	3.25681	3.25681	up	3.84215	3.77692	4.32318	P	P	P	1.79728	2.94489	1.84119	A	P	A	hsa-miR-377-3p	ACAAAAGTTGCCTTTGTGTG	chr14	0	MIMAT0000730	101062094	101062115	+
hsa-miR-410-3p	0.0195154	6.64516	6.64516	up	5.01437	5.10807	5.15512	P	P	P	1.78527	3.06163	1.85601	A	P	A	hsa-miR-410-3p	ACAGGCCATCTGTGTTATA	chr14	0	MIMAT0002171	101065961	101065981	+
hsa-miR-423-5p	0.0251561	2.34614	2.34614	up	2.71951	3.43541	2.90775	P	P	P	1.78278	1.92369	1.75804	A	P	A	hsa-miR-423-5p	AAAGTCTCGCTCTCTG	chr17	0	MIMAT0004748	30117095	30117117	+
hsa-miR-4270	0.00673981	2.31401	2.31401	up	3.39633	3.3038	2.88991	P	P	P	1.80227	2.32944	1.81031	A	P	A	hsa-miR-4270	GCCCTCCCCTGAC	chr3	0	MIMAT0016900	15496279	15496298	-
hsa-miR-4284	0.0466827	3.18168	3.18168	up	4.69923	3.23454	3.70397	P	P	P	2.28781	1.88861	2.7297	A	P	A	hsa-miR-4284	ATGGGGTGATGTGAGC	chr7	0	MIMAT0016915	73711327	73711344	+
hsa-miR-4306	0.00173566	9.328	9.328	up	4.71306	5.78358	5.19342	P	P	P	1.82752	2.47384	1.82184	A	P	A	hsa-miR-4306	TACTGCCTTTCTCTCCA	chr13	0	MIMAT0016858	99643123	99643139	+
hsa-miR-4443	0.00134743	3.34058	3.34058	up	4.04315	3.65981	3.61271	P	P	P	1.81443	2.34545	1.91878	A	P	A	hsa-miR-4443	AAAACCCACGCCTCC	chr3	0	MIMAT0018961	48196572	48196588	+
hsa-miR-4466	0.045714	3.33053	3.33053	up	5.04477	4.24866	4.46252	P	P	P	1.8593	3.57408	2.74419	A	P	A	hsa-miR-4466	CCCCGCCGGCC	chr6	0	MIMAT0018993	156779710	156779727	-
hsa-miR-4484	0.00551073	2.09734	2.09734	up	3.43357	3.01619	3.47417	P	P	P	2.16125	2.08742	2.48148	A	P	A	hsa-miR-4484	TGGGGCTTCTCCCG	chr10	0	MIMAT0019018	125819803	125819822	+
hsa-miR-4485-3p	0.00344624	6.82783	6.82783	up	5.21566	4.25324	4.6144	P	P	P	1.8061	1.84276	2.24456	A	P	A	hsa-miR-4485-3p	TTAGGGTACCGCGGC	chr11	0	MIMAT0019019	10508277	10508296	-
hsa-miR-4485-5p	0.0105828	2.29697	2.29697	up	6.07348	6.0741	6.03369	P	P	P	4.91535	5.03312	4.59999	P	P	P	hsa-miR-4485-5p	TCACTGGGCAGGCG	chr11	0	MIMAT0032116	10508305	10508320	-
hsa-miR-4499	0.0195499	2.77619	2.77619	up	2.93546	3.40475	3.80717	P	P	P	1.8732	2.12937	1.83754	A	P	A	hsa-miR-4499	TCCCTCCTCTCAGTCT	chr13	0	MIMAT0019035	20433830	20433846	-
hsa-miR-451a	0.0095064	90.9556	90.9556	up	7.01945	9.21562	8.42266	P	P	P	1.83468	1.94328	2.11198	A	P	A	hsa-miR-451a	AACTCAGTAATGGTAACGGTTT	chr17	0	MIMAT0001631	28861403	28861424	-
hsa-miR-4644	0.00611338	2.38337	2.38337	up	2.82467	3.1008	3.15923	P	P	P	1.77345	1.80839	1.76514	A	A	A	hsa-miR-4644	CTTCTGTCTCTTTTCTCTC	chr6	0	MIMAT0019704	170330813	170330835	+
hsa-miR-4669	0.0155231	3.09669	3.09669	up	3.9868	4.44444	4.28023	P	P	P	1.99353	2.91424	2.7876	A	P	A	hsa-miR-4669	CCTCCTCCACTTCCC	chr9	0	MIMAT0019749	134379449	134379470	+
hsa-miR-4778-5p	0.011184	12.0114	12.0114	up	4.73388	6.00561	5.69484	P	P	P	1.92008	1.9799	2.05234	A	P	A	hsa-miR-4778-5p	CCTCTTCTTCCTTTACAG	chr2	0	MIMAT0019936	66358297	66358318	-
hsa-miR-4788	0.00454306	4.8639	4.8639	up	4.4419	3.78158	4.09306	P	P	P	1.79042	1.94976	1.80005	A	P	A	hsa-miR-4788	GCCTCCCTTAGCTGG	chr3	0	MIMAT0019958	134437836	134437857	+
hsa-miR-4800-5p	0.00887219	6.64499	6.64499	up	4.18712	5.15807	5.05542	P	P	P	2.23195	2.18625	1.9523	A	P	A	hsa-miR-4800-5p	TCCTTCCTTCCTCGG	chr4	0	MIMAT0019978	2250127	2250147	-
hsa-miR-575	6.46403e-05	2.18893	2.18893	up	2.9802	2.86357	2.93773	P	P	P	1.73832	1.88554	1.76507	A	P	A	hsa-miR-575	GCTCCTGTCCAACTGGCT	chr4	0	MIMAT0003240	82753352	82753370	-
hsa-miR-642b-3p	0.0178361	3.62825	3.62825	up	4.108	3.25941	3.93797	P	P	P	2.02574	1.94325	1.88692	A	P	A	hsa-miR-642b-3p	GGGTCCCTCTCCAA	chr19	0	MIMAT0018444	45674941	45674962	-
hsa-miR-660-5p	0.00714648	3.54629	3.54629	up	4.01602	3.43608	3.44712	P	P	P	1.77518	1.94379	1.77387	A	P	A	hsa-miR-660-5p	CAACTCCGATATGCAATGG	chrX	0	MIMAT0003338	50013256	50013277	+
hsa-miR-6780b-5p	0.008163	3.52529	3.52529	up	4.48657	3.84056	3.89111	P	P	P	1.86002	2.78903	2.03204	A	P	A	hsa-miR-6780b-5p	TCTTCCCTGCCAAGC	chr6	0	MIMAT0027572	43434547	43434569	+
hsa-miR-6809-5p	0.0275221	3.60551	3.60551	up	4.28896	5.00835	4.83652	P	P	P	3.16088	1.93384	3.24923	P	P	P	hsa-miR-6809-5p	TGATCCTCTTCTTTCCTTG	chr2	0	MIMAT0027518	217900602	217900623	-
hsa-miR-6812-5p	0.0233168	0.435825	2.2945	down	3.44322	2.96879	3.48585	P	P	P	4.1559	4.28615	4.96765	P	P	P	hsa-miR-6812-5p	GCTGCTCCTCCCC	chr20	0	MIMAT0027524	45425515	45425539	+
hsa-miR-6831-5p	0.00820817	4.31208	4.31208	up	3.61828	4.29803	4.11481	P	P	P	1.91184	1.98925	1.88538	A	P	A	hsa-miR-6831-5p	GACCTCCTCCTCACA	chr5	0	MIMAT0027562	140563727	140563750	-
hsa-miR-6867-5p	0.00435456	8.10212	8.10212	up	4.98597	6.27182	5.91425	P	P	P	3.22909	2.23759	2.76528	A	P	A	hsa-miR-6867-5p	TCCCTTCTTCCTCTACA	chr17	0	MIMAT0027634	40193602	40193624	+
hsa-miR-6875-5p	0.0202381	2.72251	2.72251	up	3.76164	2.81578	3.35448	P	P	P	1.73284	2.17362	1.80309	A	P	A	hsa-miR-6875-5p	TCTCCTGTCCTGGGT	chr7	0	MIMAT0027650	100868041	100868061	+
hsa-miR-7150	0.0308233	7.71389	7.71389	up	6.32469	5.83972	6.20926	P	P	P	2.07716	4.13922	2.47669	A	P	A	hsa-miR-7150	TACCTCTCCCCCTGC	chr9	0	MIMAT0028211	123485584	123485601	-
hsa-miR-7641	0.0191499	3.12269	3.12269	up	7.69509	7.77823	7.98317	P	P	P	5.57769	6.48261	6.33104	P	P	P	hsa-miR-7641	GCTTAGCTTCCGAGATC	chr14	0	MIMAT0029782	75604211	75604229	+
hsa-miR-765	0.0227919	4.29212	4.29212	up	3.32459	4.42954	4.1115	P	P	P	1.823	2.00199	1.94048	A	P	A	hsa-miR-765	CATCACCTTCCTTCTCCT	chr1	0	MIMAT0003945	156936156	156936176	-
hsa-miR-7847-3p	0.0173153	2.90516	2.90516	up	4.36714	4.74743	4.64828	P	P	P	2.5565	2.95551	3.50352	A	P	A	hsa-miR-7847-3p	GCCTCCTCCTCGTC	chr11	0	MIMAT0030422	1880105	1880125	+
hsa-miR-7975	0.00198321	3.78198	3.78198	up	8.92824	8.79928	8.71906	P	P	P	6.87062	6.63943	7.14277	P	P	P	hsa-miR-7975	TGGTGCCGTGACT	chr19	0	MIMAT0031178	55123225	55123242	-
hsa-miR-7977	0.00791944	4.01426	4.01426	up	7.87046	8.48255	7.73412	P	P	P	6.07368	6.18368	5.9164	P	P	P	hsa-miR-7977	TGGTGCGTTGGCTG	chr3	0	MIMAT0031180	176515103	176515120	+
hsa-miR-8069	0.00502906	8.99746	8.99746	up	11.4569	11.3525	10.9441	P	P	P	7.60772	8.71631	7.68899	P	P	P	hsa-miR-8069	ACGCCGACCGCC	chr21	0	MIMAT0030996	13724242	13724264	+
hsa-miR-8089	0.0123022	9.24946	9.24946	up	5.5576	6.41176	6.39629	P	P	P	2.7182	1.82862	3.7302	A	A	A	hsa-miR-8089	CTGCCCCAATCCCC	chr5	0	MIMAT0031016	181043413	181043436	-
hsa-miR-92a-3p	0.0061514	13.1593	13.1593	up	5.47594	6.85011	6.2171	P	P	P	1.81579	3.43618	1.78987	A	P	A	hsa-miR-92a-3p	ACAGGCCGGGACAAGT	chrX	0	MIMAT0000092	134169544	134169565	-
